# Supplementary material for: Clinical characteristics of Kawasaki disease with pulmonary radiographic abnormalities and its impact on the incidence of coronary artery lesions: a randomized retrospective cohort study
Source: Front Pediatr. 2025 Feb 6;13:1506735. doi: 10.3389/fped.2025.1506735 (PMC11839633; doi:10.3389/fped.2025.1506735)
Supplement: Supplementary file 1 [file Datasheet1.zip]

Archive with 7 entries (6 files):
- data sheet/
- data sheet/data sheet.sav
- data sheet/logistics analysis1.spv
- data sheet/logistics analysis2.spv
- data sheet/logistics analysis3.spv
- data sheet/pneumonia and pulmonary complications.sav
- data sheet/Statistical analysis.spv
